# Supplementary material for: Stress alters the expression of cancer-related genes in the prostate
Source: BMC Cancer. 2017 Sep 5;17:621. doi: 10.1186/s12885-017-3635-4 (PMC5583991; doi:10.1186/s12885-017-3635-4)
Supplement: Supplementary file 1 — Expression levels of genes in the Cancer Pathway Finder array. Values displayed include mean ΔCT, along with SEM, confidence intervals, and p values derived from t-tests for the corresponding comparisons. Samples with insufficient material are indicated as not determined (N/D), and p values are not provided for these comparisons. (XLSX 28 kb) [file 12885_2017_3635_MOESM1_ESM.xlsx]

## Sheet: Sheet1
		Con ΔCT	Con ΔCT	Con ΔCT	Acu ΔCT	Acu ΔCT	Acu ΔCT	p value	Rep ΔCT	Rep ΔCT	Rep ΔCT	p value	Acu+Rec ΔCT	Acu+Rec ΔCT	Acu+Rec ΔCT	p value	Rep+Rec ΔCT	Rep+Rec ΔCT	Rep+Rec ΔCT	p value
Gene ID	Gene name	Mean	SEM	C.I. of Mean	Mean	SEM	C.I. of Mean	Con vs Acu	Mean	SEM	C.I. of Mean	Con vs Rep	Mean	SEM	C.I. of Mean	Acu vs Acu+Rec	Mean	SEM	C.I. of Mean	Rep vs Rep+Rec
Acly	ATP citrate lyase	7.1012	0.641	1.174	5.968	0.489	1.357	0.217174	5.9976	0.351	0.976	0.0304142	6.7315	0.549	1.526	0.641286	6.2855	0.423	1.174	0.287174
Acsl4	Acyl-CoA synthetase long-chain family member 4	11.2872	0.664	1.409	10.493	0.496	1.378	0.455588	10.4856	0.598	1.66	0.248429	11.689	0.215	0.598	0.203128	10.6455	0.508	1.409	0.432086
Adm	Adrenomedullin	7.2952	0.425	0.398	6.8955	0.104	0.287	0.138809	6.6536	0.272	0.755	0.0739193	6.789	0.252	0.698	0.759947	7.313	0.143	0.398	0.0781355
Angpt1	Angiopoietin 1	5.5832	0.216	0.47	4.9705	0.186	0.517	0.0636926	4.6536	0.195	0.541	0.00219476	5.5315	0.196	0.545	0.236804	5.218	0.169	0.47	0.0277999
Angpt2	Angiopoietin 2	7.1472	0.666	1.244	6.2305	0.516	1.434	0.409176	6.3716	0.366	1.017	0.114544	7.1215	0.557	1.547	0.580073	6.4705	0.448	1.244	0.396112
Apaf1	Apoptotic peptidase activating factor 1	5.1232	0.408	0.898	4.6905	0.327	0.907	0.746356	4.6136	0.156	0.433	0.0447082	5.0465	0.283	0.786	0.928558	4.4655	0.323	0.898	0.681573
Arnt	Aryl hydrocarbon receptor nuclear translocator	7.1292	0.333	0.473	6.543	0.104	0.288	0.0124584	6.8316	0.269	0.748	0.342273	6.5765	0.16	0.444	0.722889	6.9905	0.17	0.473	0.701077
Atp5a1	ATP synthase, H+ transport, mito F1 complex, alpha subunit 1, cardiac muscle	5.4272	0.594	1.08	4.7855	0.312	0.866	0.346797	4.5536	0.153	0.424	0.010497	5.2865	0.309	0.859	0.636025	5.0255	0.389	1.08	0.0756806
Atrx	Alpha thalassemia/mental retardation syndrom X-linked	7.9772	0.883	0.748	8.133	0.201	0.558	0.663404	7.6916	0.212	0.589	0.47634	6.5265	0.179	0.497	0.000305792	7.4505	0.27	0.748	0.432811
Aurka	Aurora kinase A	10.0152	0.616	0.559	10.1705	0.149	0.412	0.501201	9.4476	0.133	0.369	0.0593772	9.814	0.29	0.805	0.227372	9.703	0.201	0.559	0.153115
Bcl2l11	BCL2-like 11 (apoptosis facilitator)	4.5752	0.192	0.262	4.6955	0.1	0.278	0.190846	4.6416	0.442	1.226	0.885589	4.384	0.168	0.467	0.181981	4.6755	0.0942	0.262	0.953444
Birc3	Baculoviral IAP repeat-containing 3	3.2872	0.695	0.764	4.073	0.246	0.682	0.0967521	2.9896	0.287	0.796	0.456786	2.859	0.176	0.488	0.0152916	3.858	0.275	0.764	0.122145
Bmi1	Bmil polycomb ring finger oncogene	11.795	3.512	2.05	11.483	0.667	1.852	0.826226	10.7876	0.22	0.61	0.34759	10.7665	0.868	2.41	0.366489	11.6505	0.738	2.05	0.108648
Car9	Carbonic anhydrase 9	5.9852	0.247	0.6	5.843	0.121	0.337	0.797186	5.4396	0.244	0.679	0.0692936	6.374	0.108	0.3	0.0751208	5.778	0.216	0.6	0.136153
Casp2	Caspase 2	3.4672	0.448	0.795	2.683	0.274	0.761	0.122139	2.3996	0.112	0.31	0.000613866	3.2265	0.303	0.842	0.618228	2.828	0.286	0.795	0.0605282
Casp7	Caspase 7	6.3852	0.167	0.56	6.4405	0.398	1.106	0.788081	5.4876	0.169	0.47	0.00105574	6.3515	0.282	0.783	0.760466	6.0005	0.202	0.56	0.0277109
Casp9	Caspase 9, apoptosis-related cysteine peptidase	4.5972	0.567	0.969	3.9755	0.24	0.666	0.225223	3.6316	0.27	0.749	0.02136	4.5965	0.244	0.677	0.421282	3.8455	0.349	0.969	0.239436
Ccl2	Chemokine (C-C motif) Ligand 2	5.8252	0.67	0.472	6.078	0.411	1.142	0.861383	5.2816	0.135	0.374	0.0847123	5.439	0.518	1.438	0.761173	5.3305	0.17	0.472	0.654319
Ccnd2	Cyclin D2	11.2332	0.855	1.414	11.3255	0.623	1.731	0.584619	11.1816	0.265	0.736	0.902105	11.1365	0.819	2.273	0.666681	11.3655	0.509	1.414	0.511131
Ccnd3	Cyclin D3	2.8232	0.177	0.422	2.513	0.182	0.504	0.469829	2.1996	0.235	0.653	0.0337076	2.584	0.216	0.6	0.716939	2.6655	0.152	0.422	0.103298
Cdc20	Cell division cycle 20 homolog (S. Cerevisiae)	8.9072	0.535	0.544	8.9055	0.17	0.473	0.642491	7.9676	0.168	0.466	0.0062428	8.6765	0.317	0.881	0.397287	8.703	0.196	0.544	0.00810034
Cdh2	Cadherin 2	9.9812	0.557	1.147	8.3905	0.599	1.664	0.121807	8.3556	0.427	1.186	0.00878427	8.914	0.528	1.466	0.951637	8.513	0.413	1.147	0.40134
Cflar	CASP8 and FADD-like apoptosis regulator	2.6352	0.46	0.666	1.8205	0.331	0.918	0.22513	1.5796	0.257	0.713	0.00862938	2.409	0.241	0.668	0.627933	1.828	0.24	0.666	0.206815
Cox5a	Cytochrome c oxidase, subunit Va	9.0492	1.902	0.748	7.853	0.324	0.899	0.264128	7.4336	0.254	0.706	0.0580043	7.9265	0.366	1.015	0.815157	7.6405	0.27	0.748	0.280632
Cpt2	Carnitine palmitoyltransferase 2	7.0252	0.54	0.428	6.5705	0.191	0.531	0.196868	5.9876	0.228	0.632	0.00850906	6.934	0.299	0.83	0.818797	6.573	0.154	0.428	0.0354118
Ddb2	Damage Specific DNA binding protein 2	5.4732	0.755	1.584	5.378	0.421	1.168	0.843778	4.8416	0.388	1.078	0.219477	5.459	0.62	1.723	0.927902	5.1255	0.571	1.584	0.35683
Dkc1	Dyskeratosis congenita 1, dyskerin	4.9312	0.333	0.751	4.8855	0.25	0.695	0.949864	4.1956	0.209	0.58	0.0157367	4.784	0.147	0.407	0.930764	4.6405	0.271	0.751	0.0837894
Dsp	Desmoplakin	7.5012	0.319	0.47	7.498	0.197	0.546	0.471647	6.9656	0.276	0.766	0.11104	7.8815	0.34	0.945	0.610945	7.456	0.148	0.47	0.137044
E2f4	E2F transcription factor 4	10.7372	1.048	0.837	10.263	0.1	0.278	0.218248	9.6696	0.201	0.559	0.0372509	10.6215	0.301	0.835	0.377672	9.813	0.301	0.837	0.331305
Epo	Erythropoietin	3.9352	1.143	1.465	4.078	0.288	0.799	0.898678	3.8156	0.199	0.554	0.800328	3.594	0.503	1.396	0.233705	3.773	0.528	1.465	0.667907
Ercc3	Excision repair cross-complementing rodent repair deficiency, Complementation group 3	2.6912	0.379	0.451	2.778	0.171	0.474	0.704182	2.2716	0.16	0.445	0.0814264	2.2265	0.205	0.568	0.223147	2.3605	0.162	0.451	0.816383
Ercc5	Excision repair cross-complementing rodent repair deficiency, Complementation group 5	9.7492	0.488	0.458	9.9155	0.353	0.979	0.992152	8.8616	0.265	0.737	0.0236273	9.0765	0.191	0.531	0.122842	9.413	0.165	0.458	0.144731
Ets2	V-ets erythroblastosis virus E26 oncogene homolog 2 (avian)	8.6492	0.844	0.516	7.7805	0.178	0.495	0.0398378	7.6976	0.235	0.651	0.038188	7.5365	0.474	1.316	0.334558	7.978	0.186	0.516	0.197434
Faslg	Fas Ligand (TNF Superfamily, member 6)	N/D	8.412	--	N/D	--	--	---	N/D	--	--	---	N/D	--	--	---	N/D	--	--	---
Fgf2	Fibroblast growth factor 2	14.49	--	--	N/D	--	--	---	N/D	--	--	---	12.4047	0.682	2.934	---	N/D	--	--	---
Flt1	Fms-related tyrosine kinase 1	6.5152	0.976	0.914	6.2105	0.143	0.398	0.493866	5.0516	0.0991	0.275	0.00390249	6.539	0.53	1.471	0.587553	6.1155	0.329	0.914	0.0332102
Foxc2	Forkhead box C2	9.7152	0.632	0.703	9.5405	0.383	1.062	0.420544	8.7896	0.302	0.839	0.0401671	9.209	0.423	1.176	0.651141	9.1205	0.253	0.703	0.208783
G6pd	Glucose -6-phosphate dehydrogenase	8.0592	0.267	0.811	7.2655	0.287	0.796	0.0824017	6.8096	0.301	0.836	0.00421141	8.1165	0.388	1.077	0.248772	7.4905	0.292	0.811	0.050872
Gadd45g	Growth arrest and DNA-damage-inducible, gamma	9.1992	0.764	0.623	8.778	0.547	1.519	0.200727	8.3276	0.447	1.242	0.135593	7.9615	0.496	1.378	0.47786	9.363	0.224	0.623	0.0612886
Gpd2	Glycerol3-phosphate dehydrogenase 2, mitochondrial	5.2952	0.851	1.058	5.9205	0.403	1.119	0.487945	4.8256	0.187	0.518	0.226806	5.909	0.413	1.146	0.565278	5.843	0.381	1.058	0.0198358
Gsc	Goosecoid homeobox	3.8852	0.746	0.45	3.9205	0.288	0.8	0.749777	3.2176	0.124	0.345	0.054072	3.4465	0.229	0.635	0.792531	4.093	0.162	0.45	0.00475062
Hmox1	Heme oxygenase (decycling) 1	7.2972	1.019	0.989	7.2205	0.287	0.797	0.88435	7.0096	0.375	1.041	0.598686	7.2865	0.147	0.408	0.65007	6.958	0.356	0.989	0.821206
Igfbp3	Insulin-like growth factor binding protein 3	5.1392	0.771	0.803	4.698	0.162	0.45	0.351504	4.6896	0.177	0.493	0.209559	5.1615	0.374	1.039	0.54467	4.693	0.289	0.803	0.57423
Igfbp5	Insulin-like growth factor binding protein 5	N/D	1.401	--	N/D	0.416	5.286	---	12.195	0.551	7.001	---	12.472	--	--	---	15.21	--	--	---
Igfbp7	Insulin-like growth factor binding protein 7	4.2472	0.396	0.885	3.7255	0.251	0.697	0.270123	3.3336	0.177	0.492	0.00386602	4.099	0.352	0.977	0.717526	3.653	0.319	0.885	0.152284
Ing1	Inhibitor of growth family, member 1	5.9832	0.865	0.845	5.883	0.208	0.577	0.695585	5.6536	0.179	0.496	0.385666	5.0215	0.451	1.251	0.152761	5.483	0.304	0.845	0.326199
Kdr	Kinase insert domain receptor	3.7032	0.216	0.318	3.7155	0.204	0.567	0.730213	3.3716	0.267	0.741	0.266783	3.3415	0.211	0.587	0.192743	3.3005	0.114	0.318	0.848668
Krt14	Keratin 14	7.4992	0.427	0.778	6.318	0.309	0.858	0.0321381	6.3176	0.395	1.097	0.0237005	6.9815	0.179	0.497	0.455678	6.5005	0.28	0.778	0.41457
Ldha	Lactate dehydrogenase A	4.6152	1.204	0.552	4.6705	0.336	0.932	0.696221	4.0656	0.226	0.626	0.293366	4.0015	0.323	0.897	0.501398	4.6355	0.199	0.552	0.152941
Lig4	Ligase IV, DNA, ATP-dependent	14.249	5.883	--	13.6027	0.688	2.189	0.356788	12.405	0.121	1.537	0.0612288	11.829	0.487	1.549	0.171966	N/D	--	--	---
Lpl	Lipoprotein lipase	4.9212	0.352	0.788	4.313	0.231	0.641	0.161639	4.4476	0.195	0.542	0.0763709	5.044	0.34	0.943	0.256237	4.5005	0.284	0.788	0.438773
Map2k1	Mitogen activated protein kinase kinase 1	3.9352	0.342	0.576	3.593	0.108	0.3	0.0832807	3.0676	0.0838	0.233	0.00039213	4.024	0.151	0.418	0.0733246	3.6255	0.207	0.576	0.0103838
Map2k3	Mitogen activated protein kinase kinase 3	10.9952	0.595	0.427	10.658	0.541	1.502	0.5839	10.8516	0.542	1.504	0.811531	10.569	0.146	0.406	0.761471	10.678	0.154	0.427	0.819009
Mcm2	Minichromosome maintenance complex component 2	5.8552	0.749	1.834	4.943	0.449	1.246	0.31116	5.3116	0.267	0.742	0.190192	5.599	0.547	1.518	0.741065	5.098	0.661	1.834	0.762548
Mki67	Antigen identified by monoclonal antibody Ki-67	7.1552	1.027	0.961	7.448	0.18	0.499	0.693571	6.5196	0.355	0.987	0.250445	6.9565	0.164	0.456	0.219749	7.1755	0.346	0.961	0.196588
Nol3	Nucleolar protein 3 (apoptosis repressor with CARD domain)	7.4512	0.777	1.043	6.3005	0.481	1.335	0.212457	6.3736	0.256	0.71	0.0217126	6.839	0.443	1.23	0.922082	6.5705	0.376	1.043	0.326553
Ocln	Occludin	3.5012	0.306	0.669	3.5405	0.0869	0.241	0.79335	3.3976	0.122	0.339	0.545991	3.1565	0.207	0.575	0.149599	3.5805	0.241	0.669	0.417605
Pfkl	Phospofructokinase, liver	1.6112	0.198	0.365	2.343	0.316	0.878	0.0938188	1.5516	0.193	0.535	0.779231	1.224	0.303	0.84	0.0764236	1.3405	0.131	0.365	0.24129
Pgf	Placental growth factor	7.3092	0.322	0.812	6.558	0.27	0.749	0.136671	6.6276	0.204	0.567	0.0198008	7.324	0.305	0.847	0.348096	6.6255	0.293	0.812	0.532316
Pinx1	PIN-interacting protein	9.9572	0.498	1.419	9.0905	0.463	1.286	0.343531	9.2496	0.261	0.724	0.0557584	9.974	0.359	0.998	0.528788	9.588	0.511	1.419	0.433739
Ppp1r15a	Protein phosphatase 1, regulatory (inhibitor) subunit 15A	4.0932	0.157	0.313	3.698	0.177	0.491	0.124974	3.1636	0.376	1.044	0.0402881	4.7965	0.625	1.736	0.259923	4.0005	0.113	0.313	0.0587359
Serpinb2	Serpin peptidase inhibitor, clade B (ovalbumin), member 2	7.6792	0.814	0.592	6.698	0.183	0.507	0.0229221	6.6916	0.267	0.742	0.0375407	6.67733	0.317	1.007	0.67583	7.043	0.213	0.592	0.35063
Serpinf1	Serpin peptidase inhibitor, clade F (alpha-2 antiplasmin, pigment epithelium derived factor	10.5052	1.372	0.991	9.808	0.362	1.004	0.485323	9.9876	0.294	0.817	0.394464	9.4215	0.729	2.024	0.431465	10.128	0.357	0.991	0.640009
Sirt2	Sirtuin (silent mating type information regulation 2 homolog) 2 (S. cerevisiae)	1.3152	0.428	0.388	1.0355	0.0606	0.168	0.111561	0.9096	0.196	0.544	0.142297	0.6565	0.283	0.786	0.378179	1.173	0.14	0.388	0.564049
Skp2	S-phase kinase-associated protein 2 (p45)	3.2532	0.423	0.684	2.6105	0.142	0.395	0.0413885	2.5116	0.218	0.604	0.0235547	3.149	0.151	0.419	0.145946	2.638	0.246	0.684	0.301802
Slc2a1	Solute carrier family 2 (facilitated glucose transporter, member 1	6.1152	0.214	0.651	5.798	0.0929	0.258	0.0257619	5.7216	0.072	0.2	0.00580965	6.014	0.0844	0.234	0.120602	5.8505	0.235	0.651	0.257974
Snai1	Snail homolog 1 (Drosophilia)	4.8832	0.637	0.709	4.518	0.373	1.036	0.147624	4.6996	0.166	0.462	0.535046	3.384	0.354	0.982	0.0948084	4.393	0.255	0.709	0.224621
Snai2	Snail homolog 2 (Drosophilia)	N/D	--	--	N/D	--	--	---	N/D	--	--	---	N/D	--	--	---	N/D	--	--	---
Snai3	Snail homolog 3 (Drosophilia)	8.7232	0.966	0.985	7.9655	0.231	0.64	0.161405	7.9236	0.291	0.808	0.115943	8.554	0.51	1.416	0.529375	8.658	0.355	0.985	0.0739322
Sod1	Superoxide dismutase 1, soluble	8.1112	0.832	0.604	7.2955	0.253	0.701	0.10434	7.1396	0.095	0.264	0.014877	7.9515	0.233	0.646	0.185144	7.3555	0.217	0.604	0.152823
Sox10	SRY (sex determining region Y) box 10	11.7072	0.782	1.559	11.3955	0.557	1.547	0.913492	10.5216	0.448	1.243	0.055326	11.2465	0.456	1.266	0.549342	10.5005	0.561	1.559	0.558079
Stmn1	Stathmin 1	8.2652	1.03	1.137	7.6705	0.202	0.562	0.158071	7.5216	0.419	1.162	0.22036	7.61067	0.374	1.191	0.64711	7.9555	0.409	1.137	0.43352
Tbx2	T-box 2	4.2832	0.432	0.283	3.8755	0.13	0.361	0.0979547	3.7956	0.314	0.871	0.201355	4.3415	0.231	0.64	0.250421	4.038	0.102	0.283	0.445244
Tek	TEK tyrosine kinase, endothelial	6.4552	0.508	0.138	5.8405	0.23	0.637	0.0571138	5.7696	0.351	0.975	0.121599	6.3165	0.338	0.939	0.582794	6.223	0.0499	0.138	0.200423
Tep1	Telomerase associated protein 1	1.2812	0.55	0.566	1.2105	0.106	0.294	0.829336	1.2116	0.0832	0.231	0.754236	-0.156	0.0814	0.226	0.000218834	1.2705	0.204	0.566	0.842375
Terf2ip	Telomeric repeat binding factor 2, interacting protein	10.7172	0.766	0.837	10.0805	0.242	0.671	0.0713418	10.8616	0.379	1.053	0.765963	8.599	0.552	1.532	0.0365518	10.318	0.301	0.837	0.131625
Tinf2	TERF 1 (TRF1)- interacting nuclear factor 2	14.4825	2.523	0.61	12.3805	0.383	1.063	0.0469466	11.8725	0.428	1.361	0.0274203	12.3147	0.417	1.792	0.756896	12.736	0.142	0.61	0.157532
Tnks	Tankyrase, TRF1,-interacting ankyrin-related ADP-ribose polymerase	6.7752	0.625	1.257	6.123	0.44	1.222	0.49175	6.1876	0.252	0.698	0.119824	6.9765	0.574	1.593	0.457791	6.338	0.453	1.257	0.345707
Tnks2	Tankyrase, TRF1-interacting ankyrin-related ADP ribose polymerase 2	9.2292	0.336	0.506	8.9405	0.232	0.645	0.273542	8.7236	0.195	0.541	0.0585925	8.6315	0.319	0.885	0.286944	8.9105	0.182	0.506	0.582688
Uqcrfs1	Ubiquinol-cytochrome c reductase, Rieske iron-sulfur polypeptide 1	8.6412	0.744	0.69	8.608	0.449	1.246	0.550039	8.4796	0.239	0.665	0.664724	8.239	0.355	0.985	0.182028	8.498	0.248	0.69	0.96146
Vegfc	Vascular endothelial growth factor C	9.2852	0.577	0.909	8.2955	0.401	1.113	0.200573	8.4416	0.341	0.946	0.0675001	9.424	0.374	1.038	0.272559	8.5905	0.327	0.909	0.432106
Wee1	Wee 1 homolog (S. pombe)	5.6932	0.249	0.426	5.4355	0.23	0.638	0.486569	5.3156	0.114	0.316	0.0313843	5.824	0.0562	0.156	0.213231	5.8555	0.153	0.426	0.0141015
Xiap	X-linked inhibitor of apoptosis	7.1592	0.861	0.574	7.373	0.16	0.444	0.666552	6.9876	0.154	0.428	0.633595	6.9315	0.245	0.68	0.542626	7.078	0.207	0.574	0.790757
Xrcc4	X-ray repair complementing defective repair in Chinese hamster cells 4	8.7912	0.855	0.713	8.818	0.0799	0.222	0.96597	8.3076	0.18	0.5	0.212196	7.7865	0.429	1.191	0.0556659	8.303	0.257	0.713	0.700343
