# Supplementary material for: Stress alters the expression of cancer-related genes in the prostate
Source: BMC Cancer. 2017 Sep 5;17:621. doi: 10.1186/s12885-017-3635-4 (PMC5583991; doi:10.1186/s12885-017-3635-4)
Supplement: Supplementary file 2 — Statistical evaluation of cancer pathway gene expression by ANOVA with Bonferroni post-hoc analysis to determine overall effects of our treatment paradigm. For genes in which a significant main effect (F-test) was seen, adjusted p values are provided. Samples with insufficient material are indicated as not determined (N/D), and p values are not provided for these comparisons. (XLSX 15 kb) [file 12885_2017_3635_MOESM2_ESM.xlsx]

## Sheet: Sheet1
Gene	F test	C vs A	C vs R	A vs R	A vs A+Rec	R vs R+Rec	C vs R+A	A vs R+A	A+Rec vs R+A	R+Rec vs R+A
ATP citrate lyase	0.164	--	--	--	--	--	--	--	--	--
Acyl-CoA synthetase long-chain family member 4	0.089	--	--	--	--	--	--	--	--	--
Adrenomedullin	0.163	--	--	--	--	--	--	--	--	--
Angiopoietin 1	0.006	1	0.013	0.758	1	0.129	0.212	1	0.387	1
Angiopoietin 2	0.412	--	--	--	--	--	--	--	--	--
Apoptotic peptidase activating factor 1	0.349	--	--	--	--	--	--	--	--	--
Aryl hydrocarbon receptor nuclear translocator	0.051	--	--	--	--	--	--	--	--	--
ATP synthase, H+ transport, mito F1 complex, alpha subunit 1, cardiac muscle	0.085	--	--	--	--	--	--	--	--	--
Alpha thalassemia/mental retardation syndrom X-linked	0.002	1	1	1	0.001	1	1	1	1	1
Aurora kinase A	0.021	1	1	0.283	1	1	0.071	0.023	0.277	0.208
BCL2-like 11 (apoptosis facilitator)	0.922	--	--	--	--	--	--	--	--	--
Baculoviral IAP repeat-containing 3	0.081	--	--	--	--	--	--	--	--	--
Bmil polycomb ring finger oncogene	0.33	--	--	--	--	--	--	--	--	--
Carbonic anhydrase 9	0.006	0.47	1	0.667	1	0.49	0.144	0.192	0.016	0.149
Caspase 2	0.021	1	0.072	1	1	0.912	0.055	0.814	0.304	0.402
Caspase 7	0.026	1	0.247	0.119	1	0.792	0.355	0.208	0.432	0.844
Caspase 9, apoptosis-related cysteine peptidase	0.062	--	--	--	--	--	--	--	--	--
Chemokine (C-C motif) Ligand 2	0.346	--	--	--	--	--	--	--	--	--
Cyclin D2	0.399	--	--	--	--	--	--	--	--	--
Cyclin D3	0.268	--	--	--	--	--	--	--	--	--
Cell division cycle 20 homolog (S. Cerevisiae)	0.011	1	0.168	0.073	1	0.214	0.144	0.077	0.382	0.174
Cadherin 2	0.042	1	0.273	1	1	1	0.032	0.586	0.662	0.593
CASP8 and FADD-like apoptosis regulator	0.036	0.096	1	1	1	1	0.117	1	0.445	1
Cytochrome c oxidase, subunit Va	0.144	--	--	--	--	--	--	--	--	--
Carnitine palmitoyltransferase 2	0.029	1	0.056	0.786	1	0.604	1	1	0.78	0.954
Damage Specific DNA binding protein 2	0.237	--	--	--	--	--	--	--	--	--
Dyskeratosis congenita 1, dyskerin	0.013	1	0.254	0.314	1	0.432	0.073	0.081	0.095	0.105
Desmoplakin	0.11	--	--	--	--	--	--	--	--	--
E2F transcription factor 4	0.012	1	0.232	1	1	1	0.014	0.138	0.039	0.28
Erythropoietin	0.788	--	--	--	--	--	--	--	--	--
Excision repair cross-complementing rodent repair deficiency, Complementation group 3	0.219	--	--	--	--	--	--	--	--	--
Excision repair cross-complementing rodent repair deficiency, Complementation group 5	0.033	1	0.362	0.371	1	1	0.135	0.138	1	0.742
V-ets erythroblastosis virus E26 oncogene homolog 2 (avian)	0.037	0.769	0.501	1	1	1	0.188	1	1	1
Fas Ligand (TNF Superfamily, member 6)	--	--	--	--	--	--	--	--	--	--
Fibroblast growth factor 2	--	--	--	--	--	--	--	--	--	--
Fms-related tyrosine kinase 1	0.043	1	0.074	0.274	1	1	1	1	1	1
Forkhead box C2	0.15	--	--	--	--	--	--	--	--	--
Glucose -6-phosphate dehydrogenase	0.005	1	0.09	1	1	0.426	0.025	0.315	0.025	0.086
Growth arrest and DNA-damage-inducible, gamma	0.09	--	--	--	--	--	--	--	--	--
Glycerol3-phosphate dehydrogenase 2, mitochondrial	0.036	1	1	1	1	0.293	1	0.537	0.537	0.143
Goosecoid homeobox	0.333	--	--	--	--	--	--	--	--	--
Heme oxygenase (decycling) 1	0.315	--	--	--	--	--	--	--	--	--
Insulin-like growth factor binding protein 3	0.281	--	--	--	--	--	--	--	--	--
Insulin-like growth factor binding protein 5	--	--	--	--	--	--	--	--	--	--
Insulin-like growth factor binding protein 7	0.058	--	--	--	--	--	--	--	--	--
Inhibitor of growth family, member 1	0.295	--	--	--	--	--	--	--	--	--
Kinase insert domain receptor	0.384	--	--	--	--	--	--	--	--	--
Keratin 14	0.118	--	--	--	--	--	--	--	--	--
Lactate dehydrogenase A	0.682	--	--	--	--	--	--	--	--	--
Ligase IV, DNA, ATP-dependent	--	--	--	--	--	--	--	--	--	--
Lipoprotein lipase	0.178	--	--	--	--	--	--	--	--	--
Mitogen activated protein kinase kinase 1	<0.001	1	0.003	0.166	0.956	0.015	0.029	0.484	0.017	0.087
Mitogen activated protein kinase kinase 3	0.068	--	--	--	--	--	--	--	--	--
Minichromosome maintenance complex component 2	0.471	--	--	--	--	--	--	--	--	--
Antigen identified by monoclonal antibody Ki-67	0.098	--	--	--	--	--	--	--	--	--
Nucleolar protein 3 (apoptosis repressor with CARD domain)	0.084	--	--	--	--	--	--	--	--	--
Occludin	0.187	--	--	--	--	--	--	--	--	--
Phospofructokinase, liver	0.049	0.893	1	0.606	0.135	1	1	1	1	1
Placental growth factor	0.052	--	--	--	--	--	--	--	--	--
PIN-interacting protein	0.184	--	--	--	--	--	--	--	--	--
Protein phosphatase 1, regulatory (inhibitor) subunit 15A	0.06	--	--	--	--	--	--	--	--	--
Serpin peptidase inhibitor, clade B (ovalbumin), member 2	0.036	0.176	0.157	1	1	1	0.147	1	1	1
Serpin peptidase inhibitor, clade F (alpha-2 antiplasmin, pigment epithelium derived factor	0.089	--	--	--	--	--	--	--	--	--
Sirtuin (silent mating type information regulation 2 homolog) 2 (S. cerevisiae)	0.353	--	--	--	--	--	--	--	--	--
S-phase kinase-associated protein 2 (p45)	0.038	0.957	0.138	1	1	1	0.118	1	0.36	1
Solute carrier family 2 (facilitated glucose transporter, member 1	0.003	1	0.653	1	1	1	0.002	1	0.007	0.006
Snail homolog 1 (Drosophilia)	0.007	1	1	1	0.381	1	1	1	0.124	1
Snail homolog 2 (Drosophilia)	--	--	--	--	--	--	--	--	--	--
Snail homolog 3 (Drosophilia)	0.316	--	--	--	--	--	--	--	--	--
Superoxide dismutase 1, soluble	0.004	0.556	0.099	1	1	1	0.005	0.271	0.018	0.144
SRY (sex determining region Y) box 10	0.179	--	--	--	--	--	--	--	--	--
Stathmin 1	0.308	--	--	--	--	--	--	--	--	--
T-box 2	0.4	--	--	--	--	--	--	--	--	--
TEK tyrosine kinase, endothelial	0.065	--	--	--	--	--	--	--	--	--
Telomerase associated protein 1	0.057	--	--	--	--	--	--	--	--	--
Telomeric repeat binding factor 2, interacting protein	0.003	1	1	1	0.163	1	1	1	1	1
TERF 1 (TRF1)- interacting nuclear factor 2	<0.001	0.154	0.035	1	1	1	<0.001	0.013	0.029	0.014
Tankyrase, TRF1,-interacting ankyrin-related ADP-ribose polymerase	0.313	--	--	--	--	--	--	--	--	--
Tankyrase, TRF1-interacting ankyrin-related ADP ribose polymerase 2	0.279	--	--	--	--	--	--	--	--	--
Ubiquinol-cytochrome c reductase, Rieske iron-sulfur polypeptide 1	0.547	--	--	--	--	--	--	--	--	--
Vascular endothelial growth factor C	0.093	--	--	--	--	--	--	--	--	--
Wee 1 homolog (S. pombe)	<0.001	1	1	1	1	0.093	0.001	0.006	<0.001	<0.001
X-linked inhibitor of apoptosis	0.834	--	--	--	--	--	--	--	--	--
X-ray repair complementing defective repair in Chinese hamster cells 4	0.077	--	--	--	--	--	--	--	--	--
