# Supplementary material for: Stress alters the expression of cancer-related genes in the prostate
Source: BMC Cancer. 2017 Sep 5;17:621. doi: 10.1186/s12885-017-3635-4 (PMC5583991; doi:10.1186/s12885-017-3635-4)
Supplement: Supplementary file 3 — Expression levels of metastasis-associated genes in the Tumor Metastasis array. Values displayed include mean ΔCT, along with SEM, confidence intervals, and p values derived from t-tests for the corresponding comparisons. Samples with insufficient material are indicated as not determined (N/D), and p values are not provided for these comparisons. (XLSX 29 kb) [file 12885_2017_3635_MOESM3_ESM.xlsx]

## Sheet: Sheet1
		Con ΔCT	Con ΔCT	Con ΔCT	Acu ΔCT	Acu ΔCT	Acu ΔCT	p value	Rep ΔCT	Rep ΔCT	Rep ΔCT	p value	Acu+Rec ΔCT	Acu+Rec ΔCT	Acu+Rec ΔCT	p value	Rep+Rec ΔCT	Rep+Rec ΔCT	Rep+Rec ΔCT	p value
Gene ID	Gene name	Mean	SEM	C.I. of Mean	Mean	SEM	C.I. of Mean	Con vs Acu	Mean	SEM	C.I. of Mean	Con vs Rep	Mean	SEM	C.I. of Mean	Acu vs Acu+Rec	Mean	SEM	C.I. of Mean	Rep vs Rep+Rec
Apc	Adenomatous polyposis coli	4.61133	0.716	3.081	3.27467	0.643	2.769	0.237298	3.31667	0.299	1.285	0.170491	4.11867	0.248	1.066	0.288084	4.97933	0.529	2.277	0.0521392
Brms1	Breast cancer metastasis-suppressor 1	3.48467	0.606	2.607	3.05467	0.152	0.654	0.529068	3.48333	0.283	1.218	0.998505	3.08867	0.163	0.701	0.886078	4.02267	0.273	1.174	0.242032
Ccl7	Chemokine (C-C motif) ligand 7	10.0447	0.966	4.155	8.28133	0.288	1.241	0.155099	6.58333	0.465	2.001	0.0319987	6.96867	0.771	3.318	0.186106	9.44267	0.346	1.489	0.00785604
Cd44	Cd44 molecule	8.667	0.181	2.3	9.39467	0.324	1.395	0.196498	7.87667	0.885	3.806	0.541263	9.54867	0.372	1.601	0.770572	9.526	0.514	2.209	0.182139
Cd82	Cd82 molecule	4.998	1.445	6.216	2.97467	0.728	3.132	0.279206	4.00333	0.499	2.147	0.550694	3.31533	0.272	1.169	0.683725	4.106	0.681	2.93	0.909078
Cdh1	Cadherin 1	3.588	0.547	2.354	2.12467	0.92	3.957	0.243316	3.33667	0.174	0.75	0.684236	2.992	0.289	1.245	0.41923	4.23933	0.496	2.132	0.160844
Cdh11	Cadherin 11	6.94133	0.425	1.83	5.73467	0.455	1.958	0.124723	6.60667	0.667	2.871	0.694053	6.74533	0.449	1.933	0.189071	7.44933	0.427	1.838	0.347406
Cdh6	Cadherin 6	13.782	1.224	15.552	11.9513	0.823	3.543	0.282433	N/D	--	--	---	12.661	0.391	4.968	0.565541	N/D	--	--	---
Cdh8	Cadherin 8	N/D	---	--	12.226	1.21	15.375	---	N/D	--	--	---	N/D	--	--	---	N/D	--	--	---
Cdkn2a	Cyclin-dependent kinase inhibitor 2A	10.9913	0.635	2.731	10.5813	0.949	4.085	0.73772	11.1	0.068	0.293	0.873072	11.8953	0.368	1.585	0.266458	10.5493	0.17	0.731	0.0396495
Cdh4	Chromodomain helicase DNA binding protein 4	4.458	0.452	1.945	3.90467	0.41	1.765	0.415861	4.34	0.385	1.654	0.852069	4.36533	0.168	0.724	0.357445	5.08267	0.337	1.451	0.220153
Col4a2	Collagen, type IV, alpha 2	7.978	0.453	1.95	6.42467	0.73	3.142	0.145015	7.36333	0.272	1.172	0.309755	7.61533	0.633	2.722	0.28528	8.526	0.506	2.178	0.113162
Csf1	Colony stimulating factor 1 (macrophage)	7.61467	0.532	2.29	7.13133	0.672	2.892	0.602989	7.41	0.143	0.617	0.729217	7.04533	0.723	3.11	0.934755	8.22933	0.521	2.24	0.203796
Cst7	Cystatin F (leukocystatin)	8.17133	1.522	6.55	6.47133	0.576	2.478	0.355233	6.45	0.805	3.464	0.374101	5.13867	0.554	2.385	0.170801	7.64933	0.439	1.887	0.26094
Ctbp1	C-terminal binding protein 1	3.94133	0.888	3.822	2.918	0.351	1.511	0.344358	3.49333	0.115	0.495	0.643214	3.682	0.426	1.832	0.238525	3.926	0.105	0.451	0.0497699
Ctsk	Cathepsin K	7.00133	0.71	3.055	6.21467	0.0457	0.197	0.33084	5.94	0.082	0.353	0.211691	7.10867	0.65	2.797	0.24204	6.97267	0.318	1.367	0.0346305
Ctsl1	Cathepsin L1	1.92467	0.526	2.261	1.868	0.584	2.512	0.945954	2.14667	0.12	0.518	0.701613	1.552	0.0878	0.378	0.620845	2.086	0.622	2.674	0.928267
Cscl12	Chemokine (C-X-C motif) ligand 12 (stromal cell-derived factor 1)	5.48133	0.179	0.77	4.518	0.534	2.297	0.162251	4.59667	0.323	1.388	0.0745169	5.04867	0.801	3.444	0.610645	5.61933	0.853	3.668	0.324714
Cxcr4	Chemokine (C-X-C motif) receptor 4	11.328	1.069	4.599	8.69133	0.969	4.168	0.1416	8.86	1.038	4.465	0.172951	9.622	0.377	1.624	0.421279	10.4227	1.3	5.592	0.400613
Elane	Elastase, neutrophil expressed	N/D	--	--	12.576	--	--	---	N/D	--	--	---	N/D	--	--	---	N/D	--	--	---
Ephb2	Eph receptor B2	11.168	1.014	4.362	9.688	0.516	2.22	0.263113	11.6333	0.47	2.022	0.698451	11.032	0.648	2.788	0.179991	10.7993	0.241	1.038	0.18951
Etv4	Ets variant 4	10.468	0.816	3.51	9.48467	0.78	3.356	0.432785	10.7	0.221	0.953	0.797323	11.452	0.552	2.376	0.108627	9.68933	0.0624	0.268	0.0117589
Ewsr1	Ewing sarcoma breakpoint region 1	2.01133	0.354	1.525	2.638	0.655	2.82	0.447678	2.73	0.405	1.745	0.252936	2.862	0.42	1.809	0.787891	2.566	0.395	1.7	0.786436
Fat1	FAT tumor suppressor homolog 1 (Drosophila)	5.31133	0.363	1.564	4.808	0.457	1.967	0.437333	5.14	0.349	1.502	0.751	5.24533	0.315	1.357	0.474993	6.186	0.489	2.103	0.156582
Fgfr4	Fibroblast growth factor receptor 4	11.378	0.44	1.892	9.648	0.406	1.746	0.0445096	11.51	0.242	1.041	0.805566	11.0087	0.807	3.474	0.206609	10.596	1.312	5.646	0.531018
Flt4	Fms-related tyrosine kinase 4	9.51133	1.079	4.642	9.148	0.537	2.309	0.778026	9.13667	0.916	3.939	0.804256	10.1853	0.785	3.378	0.336674	9.85933	0.405	1.744	0.510393
Fn1	Fibronectin 1	7.25133	0.599	2.579	5.54133	0.209	0.901	0.0544634	6.39	0.0386	0.166	0.224831	7.452	0.476	2.048	0.0213258	7.156	0.264	1.137	0.045579
Fxyd5	FXYD domain-containing ion transport regulator 5	2.66133	0.564	2.425	1.97467	0.273	1.175	0.334444	2.61	0.62	2.669	0.9541	2.29533	0.371	1.595	0.524477	3.186	0.277	1.192	0.444292
Gnrh1	Gonadotropin-releasing hormone 1 (luteinizing-releasing hormone)	10.3947	0.287	1.236	9.968	0.68	2.924	0.594082	8.67333	0.919	3.955	0.148418	10.3453	0.412	1.772	0.659692	10.896	0.948	4.081	0.167703
Hgf	Hepatocyte growth factor	9.67467	0.225	0.966	9.41467	0.891	3.835	0.791294	8.49667	0.552	2.373	0.119045	9.24867	1.318	5.671	0.921928	10.0393	0.585	2.518	0.127506
Hnrnpab	Heterogeneous nuclear ribonucleoprotein A/B	1.35467	0.528	2.272	0.711333	0.222	0.957	0.324304	1.3	0.22	0.946	0.928448	0.958667	0.371	1.595	0.597798	0.992667	0.345	1.485	0.494478
Hpse	Heparanase	10.6413	0.405	1.744	9.18467	0.334	1.437	0.0501122	9.56333	0.654	2.816	0.233976	9.13867	0.665	2.86	0.953652	9.99933	0.499	2.149	0.624416
Htatip2	HIV-1 tat interactive protein 2, homolog (human)	2.28467	0.322	1.386	2.85133	0.26	1.118	0.24279	3.13	0.229	0.986	0.0992795	3.02867	0.377	1.622	0.718268	3.39267	0.246	1.059	0.478466
Igf1	Insulin-like growth factor 1	5.978	0.729	3.138	5.52467	0.141	0.605	0.574635	5.81	0.0842	0.362	0.830238	6.92533	0.388	1.668	0.0273585	6.10267	0.692	2.978	0.696268
Il18	Interleukin 18	9.25133	0.493	2.123	7.73467	0.818	3.52	0.187624	8.37	0.957	4.118	0.459047	6.24533	0.685	2.949	0.235395	8.49267	0.271	1.165	0.907796
Il1b	Interleukin 1 beta	7.958	0.526	2.265	7.07467	1.486	6.395	0.605242	6.02333	0.302	1.298	0.0332592	4.922	0.393	1.693	0.234098	6.716	0.374	1.61	0.222997
Cxcr2	Chemokine (C-X-C motif) receptor 2	10.437	1.321	16.785	9.558	1.118	4.81	0.649517	8.34333	1.311	5.642	0.363433	10.402	1.146	4.932	0.625993	9.96933	0.422	1.817	0.303295
Itga7	Integrin, alpha 7	9.98467	0.569	2.446	9.608	0.509	2.189	0.647426	8.20667	1.376	5.92	0.298322	11.4887	0.941	4.048	0.153512	9.923	0.363	4.612	0.409907
Itgb3	Integrin, beta 3	7.43467	0.282	1.213	6.14133	0.221	0.953	0.0226058	6.76	0.347	1.495	0.206039	7.312	0.841	3.62	0.249644	6.606	1.052	4.527	0.896184
Kiss1	KiSS-1 metastasis-suppressor	12.242	0.926	11.766	9.724	1.428	18.144	0.27713	8.514	0.79	10.038	0.0921116	12.626	1.246	15.832	0.265375	11.2427	2.315	9.959	0.436291
Kiss1r	KISS1 receptor	12.277	0.811	10.305	10.964	2.248	28.564	0.637873	10.87	1.62	6.968	0.564023	11.946	1.016	12.91	0.729054	12.166	1.865	8.024	0.627521
K-ras	V-Ki-ras2 Kirsten rat sarcoma viral oncogene homolog	5.25133	0.256	1.104	4.928	0.457	1.966	0.570634	5.56333	0.163	0.701	0.36245	5.50533	0.323	1.39	0.360541	5.256	0.492	2.117	0.585095
N/A	Similar to density-regulated protein	1.838	0.23	0.99	2.63467	0.272	1.17	0.0889173	2.58	0.399	1.717	0.182503	1.82533	0.0768	0.33	0.0457208	1.49933	0.25	1.076	0.0834247
Mcam	Melanoma cell adhesion molecule	5.25133	0.252	1.084	5.83467	0.0297	0.128	0.0830741	5.97	0.401	1.724	0.203645	5.472	0.145	0.625	0.0708314	5.456	0.385	1.655	0.407189
Mdm2	Mdm2 p53 binding protein homolog (mouse)	3.14133	0.591	2.542	3.76467	0.205	0.883	0.375268	3.80333	0.166	0.714	0.341346	3.972	0.234	1.006	0.54158	3.78267	0.451	1.939	0.967746
Met	Met proto-oncogene	6.99133	0.569	2.448	6.208	0.309	1.328	0.292757	7.28667	0.525	2.257	0.722137	7.142	0.176	0.758	0.0582874	7.406	0.798	3.433	0.906582
Mmp10	Matrix metallopeptidase 10	12.552	1.424	18.094	8.439	1.637	20.8	0.198473	N/D	--	--	---	12.7753	0.0517	0.222	0.0381278	10.3493	1.494	6.426	---
Mmp11	Matrix metallopeptidase 11	9.33467	0.59	2.539	9.17467	0.485	2.088	0.844356	7.93667	0.924	3.975	0.271207	10.032	0.966	4.157	0.472161	9.136	0.205	0.883	0.273762
Mmp13	Matrix metallopeptidase 13	11.537	1.461	18.564	11.169	0.303	3.85	0.828196	7.044	0.33	4.193	0.0954812	N/D	--	--	---	N/D	--	--	---
Mmp2	Matrix metallopeptidase 2	3.26467	0.409	1.759	4.40467	0.18	0.776	0.0631938	4.31333	0.0847	0.364	0.0659154	3.84867	0.0572	0.246	0.0424056	3.73267	0.433	1.863	0.258409
Mmp3	Matrix metallopeptidase 3	11.272	0.416	5.286	11.518	0.857	3.686	0.844148	9.08667	1.344	5.782	0.303148	11.876	0.446	5.667	0.776855	11.0227	1.497	6.443	0.390448
Mmp7	Matrix metallopeptidase 7	5.75467	0.993	4.271	6.83133	0.743	3.198	0.434264	5.42667	0.993	4.273	0.826779	4.92533	0.477	2.052	0.0970916	4.996	1.596	6.866	0.830018
Mmp9	Matrix metallopeptidase 9	N/D	--	--	12.349	2.553	32.439	---	10.168	2.674	33.976	---	10.856	0.336	4.269	0.620661	N/D	--	--	---
Mta1	Metastasis associated 1	5.018	0.254	1.094	3.84133	0.721	3.103	0.198738	5.47	0.0927	0.399	0.170198	5.09533	0.483	2.077	0.222019	5.656	0.51	2.194	0.737821
Mtss1	Metastasis suppressor 1	8.10133	0.142	0.611	7.28467	0.578	2.485	0.241719	8.47667	0.647	2.786	0.60147	9.102	0.196	0.843	0.0407702	9.69267	0.882	3.793	0.328558
Myc	Myelocytomatosis oncogene	5.48467	0.226	0.973	4.34467	0.439	1.89	0.0822654	5.25333	0.267	1.148	0.544498	5.56533	0.313	1.346	0.0863809	5.686	0.604	2.598	0.547975
Mycl	V-myc myelocytomatosis viral oncogene homolog 1 (avian)	10.8547	0.795	3.423	8.98467	0.826	3.554	0.178305	9.85333	0.526	2.262	0.352899	10.4187	0.657	2.829	0.245952	10.1993	0.208	0.895	0.573665
Nme1	Non-metastatic cells 1, protein (NM23A) expressed in	1.828	0.513	2.207	2.08133	0.238	1.023	0.677238	1.63	0.124	1.576	0.726227	1.47867	0.599	2.577	0.402663	1.46267	0.239	1.028	0.566196
Nme2	Non-metastatic cells 2, protein (NM23B) expressed in	N/D	--	1.828	N/D	---	0.333	---	N/D	0.319	4.053	---	N/D	--	--	---	N/D	--	--	---
Nr4a3	Nuclear receptor subfamily 4, group A, member 3	11.228	0.48	2.066	9.888	0.2	0.86	0.0615658	9.19	1.219	15.489	0.0939573	9.522	0.668	2.873	0.627239	11.773	1.777	22.579	0.221416
Plaur	Plasminogen activator, urokinase receptor	10.4313	0.836	3.596	8.868	0.81	3.487	0.250456	7.7	0.629	7.992	0.0490723	9.21867	0.259	1.115	0.701354	9.76933	0.354	1.525	0.0286378
Pnn	Pinin, desmosome associated protein	4.428	0.425	1.827	4.838	0.197	0.847	0.430505	4.60333	0.501	6.366	0.800981	4.132	0.0885	0.381	0.0307603	4.53267	0.566	2.436	0.929555
Pten	Phosphatase and tensin homolog	1.72467	0.323	1.389	1.37133	0.394	1.697	0.526305	2.15	0.286	3.634	0.307516	1.53867	0.304	1.31	0.753858	1.95933	0.621	2.674	0.781862
Rb1	Retinoblastoma 1	6.05467	0.325	1.396	5.538	0.542	2.33	0.459133	6.11667	0.401	5.095	0.889108	5.932	0.362	1.558	0.577974	6.69933	0.656	2.823	0.456009
Nme4	Non-metastatic cells 4, protein expressed in	9.50133	0.538	2.313	9.74133	0.626	2.693	0.785621	9.34	1.464	18.602	0.885241	10.0953	0.279	1.202	0.632791	9.76267	0.0439	0.189	0.663778
Rorb	RAR-related orphan receptor B	7.638	0.784	3.372	8.10133	0.473	2.033	0.639243	9.20667	0.931	11.829	0.176641	9.312	0.493	2.122	0.151004	8.72933	0.27	1.162	0.479438
Sdc4	Syndecan 4	1.78467	0.335	1.44	2.48133	0.144	0.621	0.128519	2.94	0.249	3.164	0.110706	1.77533	0.67	2.884	0.361288	2.596	0.323	1.389	0.571483
Smad2	SMAD family member 2	4.29467	0.727	3.13	4.62133	0.341	1.466	0.70506	5.23	0.314	3.99	0.289197	5.162	0.385	1.657	0.352353	5.31267	0.111	0.477	0.770528
Smad4	SMAD family member 4	2.878	0.745	3.207	2.95467	0.283	1.219	0.92803	3.53667	0.419	5.324	0.451058	3.49867	0.0904	0.389	0.14143	4.04933	0.645	2.777	0.502171
Src	V-src sarcoma (Schmidt-Ruppin A-2) viral oncogene homolog (avian)	8.168	0.304	1.307	6.328	0.861	3.706	0.114224	7.22333	0.241	3.062	0.0497033	7.01867	0.814	3.504	0.591419	8.02933	0.538	2.314	0.222591
Sstr2	Somatostatin receptor 2	N/D	--	--	12.418	0.926	3.984	---	13.058	0.494	6.277	---	12.826	0.556	7.065	0.768274	12.376	1.141	4.909	0.683753
Syk	Spleen tyrosine kinase	7.62467	0.198	0.851	7.51467	0.74	3.184	0.892746	6.62333	0.559	7.103	0.0945902	7.202	0.44	1.891	0.734765	7.91933	0.25	1.074	0.0552281
Tcf20	Transcription factor 20	3.198	0.596	2.566	2.858	0.944	4.063	0.775971	3.62	0.556	7.065	0.574516	3.59533	0.18	0.776	0.485815	3.68933	0.429	1.844	0.906276
Tgfb1	Transforming growth factor, beta 1	8.38133	0.622	2.676	6.31133	0.471	2.027	0.0568018	7.02333	0.279	3.545	0.106343	7.07867	1.089	4.685	0.55298	8.36933	0.675	2.905	0.128612
Timp2	TIMP metallopeptidase inhibitor 2	5.90133	0.29	1.25	5.00467	0.756	3.253	0.330358	5.83333	0.194	2.465	0.872109	6.29867	0.435	1.871	0.212083	6.506	0.564	2.425	0.342218
Timp3	TIMP metallopeptidase inhibitor 3	6.25467	0.564	2.427	5.62467	0.713	3.068	0.526479	6.67	0.049	0.623	0.504226	7.07867	0.79	3.398	0.243581	6.90933	0.775	3.333	0.77335
Timp4	Tissue inhibitor of metalloproteinase 4	2.86467	0.698	3.002	2.95133	0.25	1.074	0.91254	3.29	0.176	2.236	0.645912	3.04867	0.236	1.015	0.790954	3.42933	0.676	2.908	0.876278
Tnfsf10	Tumor necrosis factor (ligand) superfamily, member 10	7.328	0.2	0.861	7.03133	0.363	1.561	0.513474	7.6	1.061	13.481	0.702749	6.552	0.395	1.701	0.422079	7.29933	0.279	1.2	0.685983
Tp53	Tumor protein p53	7.13467	0.189	0.812	7.14133	0.333	1.434	0.986949	8.12333	0.231	2.935	0.0135324	8.422	0.766	3.297	0.200142	7.49933	0.0937	0.403	0.020474
Trpm1	Transient receptor potential cation channel, subfamily M, member 1	9.568	0.808	3.475	9.528	0.387	1.666	0.966522	10.82	1.351	17.166	0.386388	10.8353	0.366	1.575	0.0702174	9.97267	0.188	0.81	0.453675
Tshr	Thyroid stimulating hormone receptor	13.583	0.013	0.165	11.2747	1.116	4.8	0.207295	12.943	1.141	14.498	0.631337	12.086	0.554	7.039	0.625753	12.403	2.687	34.142	0.870304
Vegfa	Vascular endothelial growth factor A	5.908	0.359	1.545	5.43133	0.418	1.797	0.435625	5.90333	0.091	1.156	0.990637	6.41867	0.16	0.689	0.0918909	6.816	0.488	2.1	0.141424
