# Supplementary material for: Stress alters the expression of cancer-related genes in the prostate
Source: BMC Cancer. 2017 Sep 5;17:621. doi: 10.1186/s12885-017-3635-4 (PMC5583991; doi:10.1186/s12885-017-3635-4)
Supplement: Supplementary file 4 — Statistical evaluation of metastasis gene expression by ANOVA with Bonferroni post-hoc analysis to determine overall effects of our treatment paradigm. For genes in which a significant main effect (F-test) was seen, adjusted p values are provided. Samples with insufficient material are indicated as not determined (N/D), and p values are not provided for these comparisons. (XLSX 14 kb) [file 12885_2017_3635_MOESM4_ESM.xlsx]

## Sheet: Sheet1
Gene	F test	C vs A	C vs R	A vs R	A vs A+Rec	R vs R+Rec	C vs R+A	A vs R+A	A+Rec vs R+A	R+Rec vs R+A
Adenomatous polyposis coli	0.162	--	--	--	--	--	--	--	--	--
Breast cancer metastasis-suppressor 1	0.119	--	--	--	--	--	--	--	--	--
Chemokine (C-C motif) ligand 7	0.049	1	0.119	1	1	0.333	0.858	1	1	1
Cd44 molecule	0.299	--	--	--	--	--	--	--	--	--
Cd82 molecule	0.36	--	--	--	--	--	--	--	--	--
Cadherin 1	0.191	--	--	--	--	--	--	--	--	--
Cadherin 11	0.258	--	--	--	--	--	--	--	--	--
Cadherin 6	--	--	--	--	--	--	--	--	--	--
Cadherin 8	--	--	--	--	--	--	--	--	--	--
Cyclin-dependent kinase inhibitor 2A	0.369	--	--	--	--	--	--	--	--	--
Chromodomain helicase DNA binding protein 4	0.058	--	--	--	--	--	--	--	--	--
Collagen, type IV, alpha 2	0.092	--	--	--	--	--	--	--	--	--
Colony stimulating factor 1 (macrophage)	0.596	--	--	--	--	--	--	--	--	--
Cystatin F (leukocystatin)	0.134	--	--	--	--	--	--	--	--	--
C-terminal binding protein 1	0.25	--	--	--	--	--	--	--	--	--
Cathepsin K	0.067	--	--	--	--	--	--	--	--	--
Cathepsin L1	0.947	--	--	--	--	--	--	--	--	--
Chemokine (C-X-C motif) ligand 12 (stromal cell-derived factor 1)	0.602	--	--	--	--	--	--	--	--	--
Chemokine (C-X-C motif) receptor 4	0.143	--	--	--	--	--	--	--	--	--
Elastase, neutrophil expressed	--	--	--	--	--	--	--	--	--	--
Eph receptor B2	0.015	1	1	0.781	1	1	0.057	1	0.075	0.12
Ets variant 4	0.019	1	1	1	1	1	1	0.11	0.018	0.463
Ewing sarcoma breakpoint region 1	0.724	--	--	--	--	--	--	--	--	--
FAT tumor suppressor homolog 1 (Drosophila)	0.184	--	--	--	--	--	--	--	--	--
Fibroblast growth factor receptor 4	0.216	--	--	--	--	--	--	--	--	--
Fms-related tyrosine kinase 4	0.34	--	--	--	--	--	--	--	--	--
Fibronectin 1	0.009	0.092	1	1	0.045	1	0.16	0.078	0.078	0.226
FXYD domain-containing ion transport regulator 5	0.405	--	--	--	--	--	--	--	--	--
Gonadotropin-releasing hormone 1 (luteinizing-releasing hormone)	0.088	--	--	--	--	--	--	--	--	--
Hepatocyte growth factor	0.408	--	--	--	--	--	--	--	--	--
Heterogeneous nuclear ribonucleoprotein A/B	0.813	--	--	--	--	--	--	--	--	--
Heparanase	0.012	1	1	1	1	1	0.01	0.286	0.318	0.043
HIV-1 tat interactive protein 2, homolog (human)	0.201	--	--	--	--	--	--	--	--	--
Insulin-like growth factor 1	0.414	--	--	--	--	--	--	--	--	--
Interleukin 18	0.094	--	--	--	--	--	--	--	--	--
Interleukin 1 beta	0.167	--	--	--	--	--	--	--	--	--
Chemokine (C-X-C motif) receptor 2	0.806	--	--	--	--	--	--	--	--	--
Integrin, alpha 7	0.393	--	--	--	--	--	--	--	--	--
Integrin, beta 3	0.097	--	--	--	--	--	--	--	--	--
KiSS-1 metastasis-suppressor	0.341	--	--	--	--	--	--	--	--	--
KISS1 receptor	0.506	--	--	--	--	--	--	--	--	--
V-Ki-ras2 Kirsten rat sarcoma viral oncogene homolog	0.72	--	--	--	--	--	--	--	--	--
Similar to density-regulated protein	0.169	--	--	--	--	--	--	--	--	--
Melanoma cell adhesion molecule	0.131	--	--	--	--	--	--	--	--	--
Mdm2 p53 binding protein homolog (mouse)	0.652	--	--	--	--	--	--	--	--	--
Met proto-oncogene	0.158	--	--	--	--	--	--	--	--	--
Matrix metallopeptidase 10	--	--	--	--	--	--	--	--	--	--
Matrix metallopeptidase 11	0.115	--	--	--	--	--	--	--	--	--
Matrix metallopeptidase 13	--	--	--	--	--	--	--	--	--	--
Matrix metallopeptidase 2	0.082	--	--	--	--	--	--	--	--	--
Matrix metallopeptidase 3	0.369	--	--	--	--	--	--	--	--	--
Matrix metallopeptidase 7	0.482	--	--	--	--	--	--	--	--	--
Matrix metallopeptidase 9	--	--	--	--	--	--	--	--	--	--
Metastasis associated 1	0.083	--	--	--	--	--	--	--	--	--
Metastasis suppressor 1	0.072	--	--	--	--	--	--	--	--	--
Myelocytomatosis oncogene	0.193	--	--	--	--	--	--	--	--	--
V-myc myelocytomatosis viral oncogene homolog 1 (avian)	0.216	--	--	--	--	--	--	--	--	--
Non-metastatic cells 1, protein (NM23A) expressed in	0.795	--	--	--	--	--	--	--	--	--
Non-metastatic cells 2, protein (NM23B) expressed in	--	--	--	--	--	--	--	--	--	--
Nuclear receptor subfamily 4, group A, member 3	0.1	--	--	--	--	--	--	--	--	--
Plasminogen activator, urokinase receptor	0.088	--	--	--	--	--	--	--	--	--
Pinin, desmosome associated protein	0.454	--	--	--	--	--	--	--	--	--
Phosphatase and tensin homolog	0.597	--	--	--	--	--	--	--	--	--
Retinoblastoma 1	0.51	--	--	--	--	--	--	--	--	--
Non-metastatic cells 4, protein expressed in	0.668	--	--	--	--	--	--	--	--	--
RAR-related orphan receptor B	0.056	--	--	--	--	--	--	--	--	--
Syndecan 4	0.258	--	--	--	--	--	--	--	--	--
SMAD family member 2	0.468	--	--	--	--	--	--	--	--	--
SMAD family member 4	0.515	--	--	--	--	--	--	--	--	--
V-src sarcoma (Schmidt-Ruppin A-2) viral oncogene homolog (avian)	0.214	--	--	--	--	--	--	--	--	--
Somatostatin receptor 2	--	--	--	--	--	--	--	--	--	--
Spleen tyrosine kinase	0.408	--	--	--	--	--	--	--	--	--
Transcription factor 20	0.781	--	--	--	--	--	--	--	--	--
Transforming growth factor, beta 1	0.101	--	--	--	--	--	--	--	--	--
TIMP metallopeptidase inhibitor 2	0.119	--	--	--	--	--	--	--	--	--
TIMP metallopeptidase inhibitor 3	0.239	--	--	--	--	--	--	--	--	--
Tissue inhibitor of metalloproteinase 4	0.946	--	--	--	--	--	--	--	--	--
Tumor necrosis factor (ligand) superfamily, member 10	0.004	1	1	1	1	1	0.014	0.037	0.191	0.015
Tumor protein p53	0.01	1	1	1	0.731	1	0.588	0.576	0.011	0.186
Transient receptor potential cation channel, subfamily M, member 1	0.453	--	--	--	--	--	--	--	--	--
Thyroid stimulating hormone receptor	0.464	--	--	--	--	--	--	--	--	--
Vascular endothelial growth factor A	0.034	1	1	1	0.912	1	1	1	0.226	0.049
